# Supplementary material for: Optimizing Gait Outcomes in Parkinson’s Disease: The Effects of Musical Groove and Familiarity
Source: Brain Sci. 2025 Aug 22;15(9):901. doi: 10.3390/brainsci15090901 (PMC12467459; doi:10.3390/brainsci15090901)
Supplement: Supplementary file 1 [file brainsci-15-00901-s001.zip]

Archive with 1 entries (1 files):
- brainsci-3575873-supplementary.pdf
